# Supplementary material for: A precise and efficient circular RNA synthesis system based on a ribozyme derived from Tetrahymena thermophila
Source: Nucleic Acids Res. 2023 Jun 28;51(14):e78. doi: 10.1093/nar/gkad554 (PMC10415121; doi:10.1093/nar/gkad554)
Supplement: gkad554_Supplemental_Files [file gkad554_supplemental_files.zip]

Archive with 2 entries (2 files):
- supplementary figures.pdf
- Supplementary Table 1.xls
