# Supplementary material for: A precise and efficient circular RNA synthesis system based on a ribozyme derived from Tetrahymena thermophila
Source: Nucleic Acids Res. 2023 Jun 28;51(14):e78. doi: 10.1093/nar/gkad554 (PMC10415121; doi:10.1093/nar/gkad554)
Supplement: gkad554_Supplemental_Files [file gkad554_supplemental_files.zip › Supplementary Table 1.xls]

## Sheet: Sheet1
Supplementary Table 1
Strategy using T. thermophila group I intron
Circular construct
Antisense region	TGCGCTCTGCCCACTGACGGGCACCGGAGCGATCGCAGATCCTTC
Ribozyme	AAAAGTTATCAGGCATGCACCTGGTAGCTAGTCTTTAAACCAATAGATTGCATCGGTTTAAAAGGCAAGACCGTCAAATTGCGGGAAAGGGGTCAACAGCCGTTCAGTACCAAGTCTCAGGGGAAACTTTGAGATGGCCTTGCAAAGGGTATGGTAATAAGCTGACGGACATGGTCCTAACCACGCAGCCAAGTCCTAAGTCAACAGATCTTCTGTTGATATGGATGCAGTTCACAGACTAAATGTCGGTCGGGGAAGATGTATTCTTCTCATAAGATATAGTCGGACCTCTCCTTAATGGGAGCTAGCGGATGAAGTGATGCAACACTGGAGCCGCTGGGAACTAATTTGTATGCGAAAGTATATTGATTAGTTTTGGAGTACTCG
CircDNMT1	CTGAACCTTCACCTAGCCCCAGGATTACAAGGAAAAGCACCAGGCAAACCACCATCACATCTCATTTTGCAAAGGGCCCTGCCAAACGGAAACCTCAGGAAGAGTCTGAAAGAGCCAAATCGGATGAGTCCATCAAGGAAGAAGACAAAGACCAG
CDR1as (artificial splice junction)	TTCCGATGGCACCTGTGTCAAGGTCTTCCAACAACTCCGGGTCTTCCAGCGACTTCAAGTCTTCCAATAATCTCAAGGTCTTCCAGATAATCCTGAGCTTCCAGAAAATCCACATCTTCCAGACAATCCATGTCTTCCGGACAATCCATGTCTTCCAAGAAGCTCCAAGTCTTCCAGTAAATCAAGTCTTCCAGCAAATCCAGTCTTCCAGCAATTACTGGTCTTCCACCAAATCCAGATCTTCCAGGAAAATCCACGTCTTCCAGGAAATCCATGTCTTCCAATAATTTCAAGGTCTTCCATCAAATACAGATCTTCCAGCTAATCCATGTCTTCCAGAAAAATCTGTGTCTTCCACCAAATCCAAGTCTTCCAGTAAATCTAGTTCTTCCAGAAAAA…
CircFOXO3 (artificial splice junction)	CCATCCGGCACAACCTGTCACTGCATAGTCGATTCATGCGGGTCCAGAATGAGGGAACTGGCAAGAGCTCTTGGTGGATCATCAACCCTGATGGGGGGAAGAGCGGAAAAGCCCCCCGGCGGCGGGCTGTCTCCATGGACAATAGCAACAAGTATACCAAGAGCCGTGGCCGCGCAGCCAAGAAGAAGGCAGCCCTGCAGACAGCCCCCGAATCAGCTGACGACAGTCCCTCCCAGCTCTCCAAGTGGCCTGGCAGCCCCACGTCACGCAGCAGTGATGAGCTGGATGCGTGGACGGACTTCCGTTCACGCACCAATTCTAACGCCAGCACAGTCAGTGGCCGCCTGTCGCCCATCATGGCAAGCACAGAGTTGGATGAAGTCCAGGACGATGATGCGC…
CircHIPK3 (artificial splice junction)	ATGGCCTCACAAGTCTTGGTCTACCCACCATATGTTTATCAAACTCAGTCAAGTGCCTTTTGTAGTGTGAAGAAACTCAAAGTAGAGCCAAGCAGTTGTGTATTCCAGGAAAGAAACTATCCACGGACCTATGTGAATGGTAGAAACTTTGGAAATTCTCATCCTCCCACTAAGGGTAGTGCTTTTCAGACAAAGATACCATTTAATAGACCTCGAGGACACAACTTTTCATTGCAGACAAGTGCTGTTGTTTTGAAAAACACTGCAGGTGCTACAAAGGTCATAGCAGCTCAGGCACAGCAAGCTCACGTGCAGGCACCTCAGATTGGGGCGTGGCGAAACAGATTGCATTTCCTAGAAGGCCCCCAGCGATGTGGATTGAAGCGCAAGAGTGAGGAG…
linear construct
CircDNMT1	CTGAACCTTCACCTAGCCCCAGGATTACAAGGAAAAGCACCAGGCAAACCACCATCACATCTCATTTTGCAAAGGGCCCTGCCAAACGGAAACCTCAGGAAGAGTCTGAAAGAGCCAAATCGGATGAGTCCATCAAGGAAGAAGACAAAGACCAG
CDR1as (native splice junction)	GGTTTCCGATGGCACCTGTGTCAAGGTCTTCCAACAACTCCGGGTCTTCCAGCGACTTCAAGTCTTCCAATAATCTCAAGGTCTTCCAGATAATCCTGAGCTTCCAGAAAATCCACATCTTCCAGACAATCCATGTCTTCCGGACAATCCATGTCTTCCAAGAAGCTCCAAGTCTTCCAGTAAATCAAGTCTTCCAGCAAATCCAGTCTTCCAGCAATTACTGGTCTTCCACCAAATCCAGATCTTCCAGGAAAATCCACGTCTTCCAGGAAATCCATGTCTTCCAATAATTTCAAGGTCTTCCATCAAATACAGATCTTCCAGCTAATCCATGTCTTCCAGAAAAATCTGTGTCTTCCACCAAATCCAAGTCTTCCAGTAAATCTAGTTCTTCCAGAA…
CircFOXO3 (native splice junction)	AACTCCATCCGGCACAACCTGTCACTGCATAGTCGATTCATGCGGGTCCAGAATGAGGGAACTGGCAAGAGCTCTTGGTGGATCATCAACCCTGATGGGGGGAAGAGCGGAAAAGCCCCCCGGCGGCGGGCTGTCTCCATGGACAATAGCAACAAGTATACCAAGAGCCGTGGCCGCGCAGCCAAGAAGAAGGCAGCCCTGCAGACAGCCCCCGAATCAGCTGACGACAGTCCCTCCCAGCTCTCCAAGTGGCCTGGCAGCCCCACGTCACGCAGCAGTGATGAGCTGGATGCGTGGACGGACTTCCGTTCACGCACCAATTCTAACGCCAGCACAGTCAGTGGCCGCCTGTCGCCCATCATGGCAAGCACAGAGTTGGATGAAGTCCAGGACGATGAT…
CircHIPK3 (native splice junction)	GTATGGCCTCACAAGTCTTGGTCTACCCACCATATGTTTATCAAACTCAGTCAAGTGCCTTTTGTAGTGTGAAGAAACTCAAAGTAGAGCCAAGCAGTTGTGTATTCCAGGAAAGAAACTATCCACGGACCTATGTGAATGGTAGAAACTTTGGAAATTCTCATCCTCCCACTAAGGGTAGTGCTTTTCAGACAAAGATACCATTTAATAGACCTCGAGGACACAACTTTTCATTGCAGACAAGTGCTGTTGTTTTGAAAAACACTGCAGGTGCTACAAAGGTCATAGCAGCTCAGGCACAGCAAGCTCACGTGCAGGCACCTCAGATTGGGGCGTGGCGAAACAGATTGCATTTCCTAGAAGGCCCCCAGCGATGTGGATTGAAGCGCAAGAGTGAGG…
Strategy based on flanking complementary sequences
Front Circular Frame	GAGTTCTAAAATTAAACTATGTGGAGTCATGTCCAACCGCACAATGCATCTTTATGTGAAACTTGCTAGAGTTTTTGTTTTCCTTCTATGTAAAAGTCCAGTTGGGAAGCTTTATTTCTGATAGATTAAATGGTATAGGTCTTTCAGTTTTCTCTTCATTTCTGACAACTGAACTGCTCTCGCCTTGAACCTGTTTTGGC
Back Circular Frame	GCCAAAACAGGTTCAAGGCGAGAGCAGTTCAGTTGTCAGAAATGAAGAGAAAACTGAAAGACCTATACCATTTAATCTATCAGAAATAAAGCTTCCCAACTGGACTTTTACATAGAAGGAAAACAAAAACTCTAGCAAGTTTCACATAAAGATGCATTGTGCGGTTGGACATGACTCCACATAGTTTAATTTTAGAACTC
CVB3IRES-GFP gene reporter
pAC	AAAAAACAAAACACA
CVB3IRES	TTAAAACAGCCTGTGGGTTGATCCCACCCACAGGCCCATTGGGCGCTAGCACTCTGGTATCACGGTACCTTTGTGCGCCTGTTTTATACCCCCTCCCCCAACTGTAACTTAGAAGTAACACACACCGATCAACAGTCAGCGTGGCACACCAGCCACGTTTTGATCAAGCACTTCTGTTACCCCGGACTGAGTATCAATAGACTGCTCACGCGGTTGAAGGAGAAAGCGTTCGTTATCCGGCCAACTACTTCGAAAAACCTAGTAACACCGTGGAAGTTGCAGAGTGTTTCGCTCAGCACTACCCCAGTGTAGATCAGGTCGATGAGTCACCGCATTCCCCACGGGCGACCGTGGCGGTGGCTGCGTTGGCGGCCTGCCCATGGGGAAACCCATGGGACG…
G	ATGGTGAGCAAGGGCGAGGAGCTGTTCACCGGGGTGGTGCCCATCCTGGTCGAGCTGGACGGCGACGTAAACGGCCACAAGTTCAGCGTGCGCGGCGAGGGCGAGGGCGATGCCACCATTGGCAAGCTGACCCTGAAGTTCATCTGCACCACCGGCAAGCTGCCCGTGCCCTGGCCCACCCTCGTGACCACCCTGACCTACGGCGTGCAGTGCTTCAGCCGCTACCCCGACCACATGAAGCAGCACGACTTCTTCAAGTCCGCCATGCCCGAAGGCTACGTCCAGGAGCGCACCATCAGC
FP	TCAAGGACGACGGCAAATACAAGACCCGCGCCGTGGTGAAGTTCGAGGGCGACACCCTGGTGAACCGCATCGAGCTGAAGGGCACCGACTTCAAGGAGGACGGCAACATCCTGGGGCACAAGCTGGAGTACAACTTTAACAGCCACAACGTCTATATCACCGCCGACAAGCAGAAGAACGGCATCAAGGCGAACTTCACCGTGCGCCACAACGTGGAGGACGGCAGCGTGCAGCTCGCCGACCACTACCAGCAGAACACCCCCATCGGCGACGGCCCCGTGCTGCTGCCCGACAACCACTACCTGAGCACCCAGACCGTGCTGAGCAAAGACCCCAACGAGAAGCGCGATCACATGGTCCTGCATGAGTATGTGAACGCCGCCGGGATCACTTAG
Primers
Primer sequences used in construction
Circular construct
CircDNMT1 ribozyme (F)	GGAATTCGGTTTAAGCTGGTAAAAGTTATCAGGCATGCACC
CircDNMT1 ribozyme (R)	GGTTCAGCGAGTACTCCAAAACTAATCAATATAC
CircDNMT1 (F)	AGTACTCGCTGAACCTTCACCTAGCCCC
CircDNMT1 (R)	AAAAGGAAAAGCGGCCGCCCTAAACTGGTCTTTGTCTTCTTC
CDR1as ribozyme (F)	GCGATCGCAGATCCTTCGAATTCATCGGAAGCCCTGAAAAGTTATCAGGCATGCACC
CDR1as ribozyme (R)	CCATCGGAACGAGTACTCCAAAACTAATCAATATAC
CDR1as (F)	AGTACTCGTTCCGATGGCACCTGTGT
CDR1as (R)	GATCGCAGATCCTTCGCGGCCGCCCGAAACCCTGGATATTGCAGACAC
CircFOXO3 ribozyme (F)	GCGATCGCAGATCCTTCGAATTCCGGATGAGGTTCTAAAAGTTATCAGGCATGCACC
CircFOXO3 ribozyme (R)	ATGGCGAGTACTCCAAAACTAATCAATATACTTTCGC
CircFOXO3 (F)	GTTTTGGAGTACTCGCCATCCGGCACAACCTGT
CircFOXO3 (R)	CGATCGCAGATCCTTCGCGGCCGCCCTGAAGTTCTGCTTTGCCCACT
CircHIPK3 ribozyme (F)	GCGATCGCAGATCCTTCGAATTCAGGCCAAGCCTGTAAAAGTTATCAGGCATGCACC
CircHIPK3 ribozyme (R)	GGCCATCGAGTACTCCAAAACTAATCAATATAC
CircHIPK3 (F)	TTGGAGTACTCGATGGCCTCACAAGTCTTGG
CircHIPK3 (R)	CGATCGCAGATCCTTCGCGGCCGCCCCAAACCTGTAGTACCGAGATTGTAGA
Linear construct
CircDNMT1 (F)	GCTCTAGACTGAACCTTCACCTAGCCCC
CircDNMT1 (R)	TATCAAATGCGGCCGCCTGGTCTTTGTCTTCTTCCTTGATG
CDR1as (F)	GCTCTAGAGGTTTCCGATGGCACCTGT
CDR1as (R)	TTTTCCTTTTGCGGCCGCCTGGATATTGCAGACACTGGAAG
CircFOXO3 (F)	TTTTCCTTTTGCGGCCGCCTGGATATTGCAGACACTGGAAG
CircFOXO3 (R)	TTTTCCTTTTGCGGCCGCCTGCTTTGCCCACTTCCC
CircHIPK3 (F)	GCTCTAGAGTATGGCCTCACAAGTCTTGGT
CircHIPK3 (R)	TTTTCCTTTTGCGGCCGCCTGTAGTACCGAGATTGTAGATATG
Construct based on flanking complementary sequences
pLenti (F)	ACTAATTTGGGATGATAACGCCAAAACAG
pLenti (R)	GTTAATTGAACAGATTTTATTTTAGTGCCAAAACAGG
pLenti-DNMT1 (F)	CGGAATTCCTGAACCTTCACCTAGCCC
pLenti-DNMT1 (R)	CGCGGATCCCTGGTCTTTGTCTTCTTCCTTG
pLenti-CDR1as (F)	ATCTGTTCAATTAACGGTTTCCGATGGCACCTGT
pLenti-CDR1as (R)	ATCATCCCAAATTAGTCTGGATATTGCAGACACTGGAA
pLenti-circFOXO3 (F)	ATCTGTTCAATTAACAACTCCATCCGGCACAACC
pLenti-circFOXO3 (R)	TCATCCCAAATTAGTCTGCTTTGCCCACTTCCC
pLenti-circHIPK3 (F)	ATCTGTTCAATTAACGTATGGCCTCACAAGTCTTG
pLenti-circHIPK3 (R)	TCATCCCAAATTAGTCTGTAGTACCGAGATTGTAGATATGT
GFP gene reporter construct
Ribozyme (F)	AGCGATCGCAGATCCTTCGAATTCTCCTTGAGGCTGAAAAAGTTATCAGGCATGCACCT
Ribozyme (R)	CGAGTACTCCAAAACTAATCAATATACTTTCGC
FP (F)	GATTAGTTTTGGAGTACTCGTCAAGGACGACGGCAAATACAAGA
CVB3IRES (F)	GGATCACTTAGGGATCCAAAAAACAAAACACATTAAAACAGCC
FP (R)	TTTGGATCCCTAAGTGATCCCGGCGGCGTT
G (F)	CAGCAAAATGGTGAGCAAGGGCGA
CVB3-IRES (R)	CCTTGCTCACCATTTTGCTGTATTCAACTTAACAATGAATTG
G (R)	AGCGATCGCAGATCCTTCGCGGCCGCCCTGAAGCTGATGGTGCGCTCCT
Primer sequences used in RT-PCR and qRT-PCR analysis
CircDNMT1 (F)	AAGGGCCCTGCCAAAC
CircDNMT1 (R)	TGCAAAATGAGATGTGATGG
CDR1as (F)	GTGTCTGCAATATCCAGGGTT
CDR1as (R)	ACTGGAAGACTTGGAGCTTCTTG
CircFOXO3 (F)	GTGGGGAACTTCACTGGTGCTAAG
CircFOXO3 (R)	GGGTTGATGATCCACCAAGAGCTCTT
CircHIPK3 (F)	TATGTTGGTGGATCCTGTTCGGCA
CircHIPK3 (R)	TGGTGGGTAGACCAAGACTTGTGA
DNMT1total (F)	CTGAACCTTCACCTAGCCCC
DNMT1total (R)	TGGTCTTTGTCTTCTTCCTTGATG
CDR1astotal (F)	CCGGATAATTTGGGTCTTCCTGA
CDR1astotal (R)	GACCTGGAGGCCATTGGAAG
CircFOXO3total (F)	GCAAGCACAGAGTTGGATGA
CircFOXO3total (R)	CAGGTCGTCCATGAGGTTTT
CircHIPK3total (F)	ACTCCTCACTCTTGCGCTTC
CircHIPK3total (R)	ACTCCTCACTCTTGCGCTTC
Ribozymes (F)	GACTAAATGTCGGTCGGGGA
CDR1asline (R)	GAAGACCCGGAGTTGTTGGA
FOXO3line (R)	TTCTGGACCCGCATGAATCG
HIPK3line (R)	ACACAACTGCTTGGCTCTACT
RibozymecircDNMT1 (F)	GGAGCCGCTGGGAACTAATTT
CircDNMT1line (R)	TGCCTGGTGCTTTTCCTTGTA
CircGFP (F)	AGTGCTTCAGCCGCTACCC
CircGFP (R)	GTTGTACTCCAGCTTGTGCC
TotalGFP (F)	ACGTAAACGGCCACAAGTTC
TotalGFP (R)	AAGTCGTGCTGCTTCATGTG
CVB3-IRES full length (F)	ATAGACTGCTCACGCGGTTGAA
CVB3-IRES full length (R)	TGATACTCAGTCCGGGGTAA
T7 (F)	TAATACGACTCACTATAGGGAGAACGGGGATTTCCAAGTCTCCA
pCDH (R)	CGGAGCCAGTACACGACATCA
RNA oligo
MiR-NC (F)	UUCUCCGAACGUGUCACGUUU
MiR-NC (R)	ACGUGACACGUUCGGAGAAUU
MiR-7 mimic (F)	UGGAAGACUAGUGAUUUUGUUGU
MiR-7 mimic (R)	AACAAAAUCACUAGUCUUCCAUU
Primers for NB probes
CVB3IRES-GFP-Probe (F)	TCAAGGACGACGGCAAAT
CVB3IRES-GFP-Probe (R)	TACTTCTAAGTTACAGTTGGGGGAGG
